# Supplementary material for: Dynamic circulating tumor DNA indicates pathological benefits of additional neoadjuvant chemoimmunotherapy courses for locally advanced non-small-cell lung cancer patients
Source: Front Oncol. 2025 Jul 24;15:1563315. doi: 10.3389/fonc.2025.1563315 (PMC12328429; doi:10.3389/fonc.2025.1563315)
Supplement: Supplementary file 1 [file SupplementaryFile1.xlsx]

## Sheet: Sheet1
425 genes（GeneseeqPrime® panel）	139 genes（Vanguard® MRD panel）
ABCB1	AKT1
AIP	AKT2
AKT1	AKT3
AKT2	ALK
AKT3	APC
ALK	AR
AMER1	ARAF
APC	ARID1A
AR	ARID2
ARAF	ASXL1
ARID1A	ATM
ARID2	ATR
ASCL4	ATRX
ATM	AXL
ATR	BCL2L11
ATRX	BRAF
AURKA	BRCA1
AURKB	BRIP1
AXIN2	BTK
AXL	CD274
B2M	CD74
BAD	CDA
BAK1	CDH1
BAP1	CDK4
BARD1	CDK6
BAX	CDK8
BCL2	CDKN1B
BLM	CDKN2A
BMPR1A	CDKN2B
BRAF	CHEK2
BRCA1	CREBBP
BRCA2	CTNNB1
BRD4	CYLD
BRIP1	CYP2B6
BTG2	CYP2C19
BTK	CYP2D6
BUB1B	CYP3A4
c11orf30	CYP3A5
CBL	DDR2
CBLB	DHFR
CCND1	DNMT3A
CCNE1	DPYD
CD274	EGFR
CDA	ERBB2
CDC73	ERBB3
CDH1	ERBB4
CDK12	ERCC1
CDK4	ERCC2
CDK6	ERCC4
CDK8	FAT1
CDKN1A	FBXW7
CDKN1B	FGFR1
CDKN1C	FGFR3
CDKN2A	FLT4
CDKN2B	FRG1
CDKN2C	GATA4
CEBPA	GNAS
CEP57	GRIN2A
CHD4	GSTM1
CHEK1	GSTP1
CHEK2	GSTT1
CREBBP	HDAC9
CRKL	HGF
CSF1R	HRAS
CTCF	IDH1
CTLA4	IDH2
CTNNB1	JAK1
CYLD	JAK2
CYP2A13	KDR
CYP2A6	KEAP1
CYP2A7	KIT
CYP2D6	KMT2A
DAXX	KMT2C
DDR2	KMT2D
DENND1A	KRAS
DICER1	LRP1B
DLL3	LZTR1
DNMT3A	MAP2K1
DPYD	MAP2K2
DUSP2	MED12
EGFR	MET
EP300	MLH1
EPAS1	MTHFR
EPCAM	MTOR
EPHA2	MYC
EPHA3	NBN
ERBB2	NF1
ERBB3	NF2
ERBB4	NFE2L2
ERCC1	NOTCH1
ERCC2	NQO1
ERCC3	NRAS
ERCC4	NTRK1
ERCC5	NTRK3
ESR1	PBRM1
EXT1	PDCD1
EXT2	PDCD1LG2
EZH2	PDGFRA
FANCA	PDGFRB
FANCC	PIK3CA
FANCD2	PIK3CD
FANCE	PlK3R1
FANCF	PTEN
FANCG	PTPN11
FANCI	QKI
FANCL	RAF1
FAT1	RB1
FBXW7	RECQL4
FGF19	RELN
FGFR1	RET
FGFR2	RHOA
FGFR3	RICTOR
FGFR4	ROS1
FH	SBDS
FLCN	SDC4
FLT1	SETD2
FLT3	SF3B1
FLT4	SLC34A2
GATA1	SMAD2
GATA2	SMAD3
GATA3	SMAD4
GATA4	SMARCA4
GATA6	SMARCB1
GNA11	SOX2
GNAQ	STAG2
GNAS	STAT3
GRIN2A	STK11
GRM3	TET2
GSTM1	TGFBR2
GSTT1	TP53
HDAC2	TPMT
HGF	TSC1
HNF1A	TSC2
HRAS	TYMS
IDH1	U2AF1
IDH2	UGT1A1
IFNG	VEGFA
IFNGR1	WRN
IGF1R	XRCC1
IGF2
IKBKE
IL7R
INPP4B
IRF2
JAK1
JAK2
JAK3
JUN
KDM5A
KDR
KEAP1
KIT
KITLG
KLLN
KMT2A
KMT2B
KRAS
LHCGR
LMO1
LYN
LZTR1
MAP2K1
MAP2K2
MAP2K4
MAP3K1
MAX
MCL1
MDM2
MDM4
MED12
MEF2B
MEN1
MET
MGMT
MITF
MLH1
MLH3
MPL
MRE11A
MSH2
MSH6
MTOR
MUTYH
MYC
MYCL
MYCN
MYD88
NAT1
NBN
NF1
NF2
NFKBIA
NKX2-1
NOTCH1
NOTCH2
NPM1
NRAS
NRG1
NSD1
NTRK1
PAK3
PALB2
PALLD
PARK2
PARP1
PARP2
PAX5
PBRM1
PDCD1
PDCD1LG2
PDE11A
PDGFRA
PDGFRB
PDK1
PGR
PHOX2B
PIK3C3
PIK3CA
PIK3R1
PIK3R2
PKHD1
PLK1
PMS1
PMS2
POLD1
POLE
POLH
POT1
PPARD
PPP2R1A
PRDM1
PRF1
PRKACA
PRKAR1A
PRKCI
PRSS1
PTCH1
PTEN
PTK2
PTPN11
PTPN13
QKI
RAC1
RAC3
RAD50
RAD51
RAD51B
RAD51C
RAD51D
RAD54L
RAF1
RARA
RB1
RECQL4
RET
RHOA
RICTOR
RNF43
ROS1
RPTOR
RRM1
RUNX1
SBDS
SDHA
SDHB
SDHC
SDHD
SETD2
SGK1
SMAD2
SMAD3
SMAD4
SMARCA4
SMARCB1
SMO
SOX2
SPOP
SPRY4
SRC
STAG2
STAT3
STK11
STMN1
SUFU
TAP1
TAP2
TEK
TERC
TET2
TGFBR2
THADA
TMEM127
TNFAIP3
TNFRSF11A
TNFRSF14
TNFSF11
TOP1
TOP2A
TP53
TPMT
TSC1
TSC2
TSHR
TTF1
TUBB3
UGT1A1
VEGFA
VHL
WAS
WISP3
WRN
WT1
XPA
XPC
YAP1
ZNF217
ZNF703
ABCB4
ABCC2
ADH1A
ADH1B
ADH1C
ALDH2
ARID1B
ARID5B
ASXL1
ATF1
ATIC
BAI3
BCL2L11
BCR
BIRC3
CASP8
CD74
CDK10
CUL3
CUX1
CXCR4
CYP19A1
CYP2B6*6
CYP2C19*2
CYP2C9*3
CYP3A4*4
CYP3A5
DHFR
EML4
EPHA5
EPHB2
ERBB2IP
ETV1
ETV4
ETV6
EWSR1
FANCM
FOXA1
FOXP1
FRG1
GRM8
GSTM4
GSTM5
GSTP1
HDAC9
HLA-A
HNF1B
HSD3B1
IKZF1
JARID2
KDM6A
KIF1B
KIF5B
KMT2C
KMT2D
LRP1B
MAP3K4
MAP4K3
MECOM
MLLT1
MLLT3
MLLT4
MTHFR
MYH9
NCOR1
NFE2L2
NKX2-4
NOTCH3
NQO1
NTRK2
NTRK3
PLAG1
POLD3
PRKACG
PRKDC
PRSS3
PTPRD
RARG
RASGEF1A
RELN
RUNX1T1
SDC4
SEPT9
SETBP1
SF3B1
SLC34A2
SLC3A2
SLC7A8
SMAD7
SOS1
SOX1
SOX14
SOX21
SRY
STT3A
TEKT4
TERT
TMPRSS2
TNFRSF19
TP63
TUBB4A
TUBB4B
TUBB6
TYMS
U2AF1
VAMP2
XRCC1
ZNF2
